# Supplementary material for: ﻿Gut microbiome composition of Trichoptera larvae across functional feeding groups: a case study from the Provo River, Utah, USA
Source: Zookeys. 2025 Dec 10;1263:165–77. doi: 10.3897/zookeys.1263.147980 (PMC12712634; doi:10.3897/zookeys.1263.147980)
Supplement: Supplementary material 2 — Supplementary information [file zookeys-1263-165_article-147980__-s002.xlsx]

## Sheet: Table S1
Table S1. Mapper file used for QIIME 2 analyses. The table depicts sample identifiers, plate/column identifiers, index IDs, collection dates, plate primers, and host morphological and functional feeding group classification.
#SampleID	Sample_Well.x	I7_Index_ID.x	index.x	I5_Index_ID.x	index2.x	Plate or column #	Stream	Collection date	Taxonomic identification	FFG	Dissected body part	Plate primers
p588897	97	SB701	CTCGACTT	SA508	GACACCGT	Plate_2	Lower_Provo_River	4_Feb_2023	Hydropsyche	Collector_filterer	gut	D5B7
p588898	98	SB701	CTCGACTT	SA507	GGATATCT	Plate_2	Lower_Provo_River	4_Feb_2023	Hydropsyche	Collector_filterer	gut	D5B7
p588899	99	SB701	CTCGACTT	SA506	CGTGAGTG	Plate_2	Lower_Provo_River	4_Feb_2023	Hydropsyche	Collector_filterer	gut	D5B7
p588900	100	SB701	CTCGACTT	SA505	TCATCGAG	Plate_2	Lower_Provo_River	4_Feb_2023	Hydropsyche	Collector_filterer	gut	D5B7
p588901	101	SB701	CTCGACTT	SA504	CTGCGTGT	Plate_2	Lower_Provo_River	4_Feb_2023	Hydropsyche	Collector_filterer	gut	D5B7
p588902	102	SB701	CTCGACTT	SA503	TAGCGAGT	Plate_2	Lower_Provo_River	4_Feb_2023	Hydropsyche	Collector_filterer	gut	D5B7
p588903	103	SB701	CTCGACTT	SA502	ACTATCTG	Plate_2	Lower_Provo_River	4_Feb_2023	Hydropsyche	Collector_filterer	gut	D5B7
p588904	104	SB701	CTCGACTT	SA501	ATCGTACG	Plate_2	Lower_Provo_River	4_Feb_2023	Hydropsyche	Collector_filterer	gut	D5B7
p588905	105	SB702	CGAAGTAT	SA508	GACACCGT	Plate_2	Lower_Provo_River	4_Feb_2023	Tinodes	Scraper	body	D5B7
p588906	106	SB702	CGAAGTAT	SA507	GGATATCT	Plate_2	Lower_Provo_River	4_Feb_2023	Tinodes	Scraper	body	D5B7
p588907	107	SB702	CGAAGTAT	SA506	CGTGAGTG	Plate_2	Lower_Provo_River	4_Feb_2023	Tinodes	Scraper	body	D5B7
p588908	108	SB702	CGAAGTAT	SA505	TCATCGAG	Plate_2	Lower_Provo_River	4_Feb_2023	Tinodes	Scraper	body	D5B7
p588909	109	SB702	CGAAGTAT	SA504	CTGCGTGT	Plate_2	Lower_Provo_River	4_Feb_2023	Tinodes	Scraper	body	D5B7
p588910	110	SB702	CGAAGTAT	SA503	TAGCGAGT	Plate_2	Lower_Provo_River	4_Feb_2023	Hydropsyche	Collector_filterer	gut	D5B7
p588911	111	SB702	CGAAGTAT	SA502	ACTATCTG	Plate_2	Lower_Provo_River	4_Feb_2023	Hydropsyche	Collector_filterer	gut	D5B7
p588912	112	SB702	CGAAGTAT	SA501	ATCGTACG	Plate_2	Lower_Provo_River	4_Feb_2023	Hydropsyche	Collector_filterer	gut	D5B7
p588913	113	SB703	TAGCAGCT	SA508	GACACCGT	Plate_2	Lower_Provo_River	4_Feb_2023	Tinodes	Scraper	body	D5B7
p588914	114	SB703	TAGCAGCT	SA507	GGATATCT	Plate_2	Lower_Provo_River	4_Feb_2023	Tinodes	Scraper	body	D5B7
p588915	115	SB703	TAGCAGCT	SA506	CGTGAGTG	Plate_2	Lower_Provo_River	4_Feb_2023	Tinodes	Scraper	body	D5B7
p588916	116	SB703	TAGCAGCT	SA505	TCATCGAG	Plate_2	Lower_Provo_River	4_Feb_2023	Tinodes	Scraper	body	D5B7
p588917	117	SB703	TAGCAGCT	SA504	CTGCGTGT	Plate_2	Lower_Provo_River	4_Feb_2023	Tinodes	Scraper	body	D5B7
p588918	118	SB703	TAGCAGCT	SA503	TAGCGAGT	Plate_2	Lower_Provo_River	4_Feb_2023	Tinodes	Scraper	body	D5B7
p588919	119	SB703	TAGCAGCT	SA502	ACTATCTG	Plate_2	Lower_Provo_River	4_Feb_2023	Tinodes	Scraper	body	D5B7
p588920	120	SB703	TAGCAGCT	SA501	ATCGTACG	Plate_2	Lower_Provo_River	4_Feb_2023	Tinodes	Scraper	body	D5B7
p588921	121	SB704	TCTCTATG	SA508	GACACCGT	Plate_2	Lower_Provo_River	4_Feb_2023	Oecetis	Predator	body	D5B7
p588922	122	SB704	TCTCTATG	SA507	GGATATCT	Plate_2	Lower_Provo_River	4_Feb_2023	Oecetis	Predator	body	D5B7
p588923	123	SB704	TCTCTATG	SA506	CGTGAGTG	Plate_2	Lower_Provo_River	4_Feb_2023	Hesperophylax	Shredder	gut	D5B7
p588924	124	SB704	TCTCTATG	SA505	TCATCGAG	Plate_2	Lower_Provo_River	4_Feb_2023	Hesperophylax	Shredder	gut	D5B7
p588925	125	SB704	TCTCTATG	SA504	CTGCGTGT	Plate_2	Lower_Provo_River	4_Feb_2023	Hesperophylax	Shredder	gut	D5B7
p588926	126	SB704	TCTCTATG	SA503	TAGCGAGT	Plate_2	Lower_Provo_River	4_Feb_2023	Hesperophylax	Shredder	gut	D5B7
ice1409	1409	SC709	CGTCATAC	SD508	TCTACACT	column 9	Lower_Provo_River	30_Sept_2022	Hydropsyche	Collector_filterer	gut	D5C7
ice1410	1410	SC709	CGTCATAC	SD507	GATAGCGT	column 9	Lower_Provo_River	30_Sept_2022	Hydropsyche	Collector_filterer	gut	D5C7
ice1411	1411	SC709	CGTCATAC	SD506	CTAGTATG	column 9	Lower_Provo_River	30_Sept_2022	Hydropsyche	Collector_filterer	gut	D5C7
ice1412	1412	SC709	CGTCATAC	SD505	GTCTAGTG	column 9	Lower_Provo_River	30_Sept_2022	Hydropsyche	Collector_filterer	gut	D5C7
ice1413	1413	SC709	CGTCATAC	SD504	TGCGTCAC	column 9	Lower_Provo_River	30_Sept_2022	Hydropsyche	Collector_filterer	gut	D5C7
ice1414	1414	SC709	CGTCATAC	SD503	CGATCTAC	column 9	Lower_Provo_River	30_Sept_2022	Hydropsyche	Collector_filterer	gut	D5C7
ice1415	1415	SC709	CGTCATAC	SD502	ACGCGTGA	column 9	Lower_Provo_River	30_Sept_2022	Hydropsyche	Collector_filterer	gut	D5C7
ice1416	1416	SC709	CGTCATAC	SD501	AAGCAGCA	column 9	Lower_Provo_River	30_Sept_2022	Hydropsyche	Collector_filterer	gut	D5C7
ice1417	1417	SC710	TCAGTCTA	SD508	TCTACACT	column 10	Lower_Provo_River	30_Sept_2022	Hydropsyche	Collector_filterer	gut	D5C7
ice1418	1418	SC710	TCAGTCTA	SD507	GATAGCGT	column 10	Lower_Provo_River	30_Sept_2022	Hydropsyche	Collector_filterer	gut	D5C7
ice1419	1419	SC710	TCAGTCTA	SD506	CTAGTATG	column 10	Lower_Provo_River	30_Sept_2022	Hydropsyche	Collector_filterer	gut	D5C7
ice1420	1420	SC710	TCAGTCTA	SD505	GTCTAGTG	column 10	Lower_Provo_River	30_Sept_2022	Hydropsyche	Collector_filterer	gut	D5C7
ice1421	1421	SC710	TCAGTCTA	SD504	TGCGTCAC	column 10	Lower_Provo_River	30_Sept_2022	Oecetis	Predator	body	D5C7
ice1422	1422	SC710	TCAGTCTA	SD503	CGATCTAC	column 10	Lower_Provo_River	30_Sept_2022	Oecetis	Predator	body	D5C7
ice1423	1423	SC710	TCAGTCTA	SD502	ACGCGTGA	column 10	Lower_Provo_River	30_Sept_2022	Oecetis	Predator	body	D5C7
ice1424	1424	SC710	TCAGTCTA	SD501	AAGCAGCA	column 10	Lower_Provo_River	30_Sept_2022	Oecetis	Predator	body	D5C7
ice1425	1425	SC711	CATCGTGA	SD508	TCTACACT	column 11	Lower_Provo_River	30_Sept_2022	Oecetis	Predator	body	D5C7
ice1426	1426	SC711	CATCGTGA	SD507	GATAGCGT	column 11	Lower_Provo_River	30_Sept_2022	Oecetis	Predator	body	D5C7
ice1427	1427	SC711	CATCGTGA	SD506	CTAGTATG	column 11	Lower_Provo_River	30_Sept_2022	Oecetis	Predator	body	D5C7
ice1428	1428	SC711	CATCGTGA	SD505	GTCTAGTG	column 11	Lower_Provo_River	30_Sept_2022	Oecetis	Predator	body	D5C7
ice1429	1429	SC711	CATCGTGA	SD504	TGCGTCAC	column 11	Lower_Provo_River	30_Sept_2022	Oecetis	Predator	body	D5C7
ice1430	1430	SC711	CATCGTGA	SD503	CGATCTAC	column 11	Lower_Provo_River	30_Sept_2022	Oecetis	Predator	body	D5C7
ice1431	1431	SC711	CATCGTGA	SD502	ACGCGTGA	column 11	Lower_Provo_River	30_Sept_2022	Hesperophylax	Shredder	gut	D5C7
ice1432	1432	SC711	CATCGTGA	SD501	AAGCAGCA	column 11	Lower_Provo_River	30_Sept_2022	Hesperophylax	Shredder	gut	D5C7
ice1433	1433	SC712	GAGCTCGA	SD508	TCTACACT	column 12	Lower_Provo_River	30_Sept_2022	Hesperophylax	Shredder	gut	D5C7
ice1434	1434	SC712	GAGCTCGA	SD507	GATAGCGT	column 12	Lower_Provo_River	30_Sept_2022	Hesperophylax	Shredder	gut	D5C7
ice1435	1435	SC712	GAGCTCGA	SD506	CTAGTATG	column 12	Lower_Provo_River	30_Sept_2022	Hesperophylax	Shredder	gut	D5C7
ice1436	1436	SC712	GAGCTCGA	SD505	GTCTAGTG	column 12	Lower_Provo_River	30_Sept_2022	Hesperophylax	Shredder	gut	D5C7
ice1437	1437	SC712	GAGCTCGA	SD504	TGCGTCAC	column 12	Lower_Provo_River	30_Sept_2022	Hesperophylax	Shredder	gut	D5C7
ice1438	1438	SC712	GAGCTCGA	SD503	CGATCTAC	column 12	Lower_Provo_River	30_Sept_2022	Hesperophylax	Shredder	gut	D5C7
ice1439	1439	SC712	GAGCTCGA	SD502	ACGCGTGA	column 12	Lower_Provo_River	30_Sept_2022	Hesperophylax	Shredder	gut	D5C7

## Sheet: Table S2
Table S2. Sequence counts per sample for forward and reserve sequences after demultiplexing
Sample ID	Forward sequence count	Reverse sequence count
ice1412	63795	63795
ice1413	32149	32149
ice1420	24427	24427
ice1416	17121	17121
ice1423	16837	16837
ice1428	16389	16389
ice1429	13980	13980
ice1421	13853	13853
ice1409	13766	13766
ice1410	13678	13678
ice1427	13336	13336
ice1415	12917	12917
ice1432	12072	12072
ice1426	11682	11682
ice1424	10590	10590
ice1418	10330	10330
ice1422	9991	9991
ice1417	9575	9575
ice1419	9462	9462
ice1437	9235	9235
ice1425	8620	8620
ice1435	7898	7898
ice1436	7631	7631
ice1430	7548	7548
ice1438	7438	7438
ice1434	6563	6563
ice1411	6432	6432
ice1431	5529	5529
ice1414	5222	5222
p588923	4669	4669
ice1439	4231	4231
p588924	4135	4135
p588926	3692	3692
p588925	3394	3394
p588908	2865	2865
p588922	2609	2609
p588918	2607	2607
p588911	2569	2569
p588912	2510	2510
p588917	2470	2470
p588909	2432	2432
p588899	2346	2346
p588910	2139	2139
p588902	2116	2116
p588903	1946	1946
p588906	1911	1911
p588914	1892	1892
p588907	1890	1890
p588898	1849	1849
p588901	1689	1689
p588919	1662	1662
p588913	1640	1640
p588920	1638	1638
p588921	1594	1594
p588915	1474	1474
p588900	1473	1473
p588916	1445	1445
p588904	1104	1104
p588905	757	757
ice1433	641	641
p588897	630	630

## Sheet: Table S3
Table S3. Post-filtering sequence counts per sample. The table includes the proportion and count of input sequences that passed filtering and were denoised, merged and non-chimeric per sample.
Sample ID	Input sequence count	Filtered sequence count	% of input sequences that passed filtering	Denoised sequence count	Merged sequence count	% of input merged sequences	Non-chimeric sequence count	% of input non-chimeric sequences
ice1409	13766	12937	93.98	12891	12006	87.21	12006	87.21
ice1410	13678	13115	95.88	13107	13101	95.78	13101	95.78
ice1411	6432	6056	94.15	6054	6022	93.63	6022	93.63
ice1412	63795	60836	95.36	60737	59373	93.07	58502	91.7
ice1413	32149	29944	93.14	29891	29096	90.5	28778	89.51
ice1414	5222	4483	85.85	4476	4474	85.68	4474	85.68
ice1415	12917	11997	92.88	11981	11887	92.03	11887	92.03
ice1416	17121	16186	94.54	16136	15570	90.94	15570	90.94
ice1417	9575	9193	96.01	9168	9159	95.66	9159	95.66
ice1418	10330	10002	96.82	9996	9873	95.58	9873	95.58
ice1419	9462	9126	96.45	9107	9100	96.17	9100	96.17
ice1420	24427	23741	97.19	23715	23313	95.44	23313	95.44
ice1421	13853	13316	96.12	13293	13271	95.8	13271	95.8
ice1422	9991	9640	96.49	9634	9318	93.26	9318	93.26
ice1423	16837	15953	94.75	15940	15919	94.55	15919	94.55
ice1424	10590	9980	94.24	9833	9387	88.64	9387	88.64
ice1425	8620	7274	84.39	7255	7247	84.07	7247	84.07
ice1426	11682	10501	89.89	10483	10211	87.41	10211	87.41
ice1427	13336	12473	93.53	12461	12454	93.39	12343	92.55
ice1428	16389	15842	96.66	15830	15629	95.36	15629	95.36
ice1429	13980	13460	96.28	13434	13091	93.64	12917	92.4
ice1430	7548	7079	93.79	7071	7063	93.57	7063	93.57
ice1431	5529	5096	92.17	5087	5086	91.99	5086	91.99
ice1432	12072	11254	93.22	11249	11246	93.16	11246	93.16
ice1433	641	116	18.1	114	114	17.78	114	17.78
ice1434	6563	6007	91.53	5999	5985	91.19	5985	91.19
ice1435	7898	7492	94.86	7489	7296	92.38	6609	83.68
ice1436	7631	7212	94.51	7139	7139	93.55	6960	91.21
ice1437	9235	8836	95.68	8822	8555	92.64	8555	92.64
ice1438	7438	7068	95.03	7065	7038	94.62	7038	94.62
ice1439	4231	3857	91.16	3854	3844	90.85	3844	90.85
p588897	630	227	36.03	145	111	17.62	111	17.62
p588898	1849	955	51.65	842	763	41.27	763	41.27
p588899	2346	1445	61.59	1337	1182	50.38	1182	50.38
p588900	1473	775	52.61	699	579	39.31	579	39.31
p588901	1689	710	42.04	552	405	23.98	405	23.98
p588902	2116	1211	57.23	1092	940	44.42	940	44.42
p588903	1946	932	47.89	788	644	33.09	644	33.09
p588904	1104	547	49.55	461	336	30.43	336	30.43
p588905	757	408	53.9	351	260	34.35	260	34.35
p588906	1911	1231	64.42	1136	1041	54.47	1041	54.47
p588907	1890	1158	61.27	1068	993	52.54	993	52.54
p588908	2865	2024	70.65	1943	1831	63.91	1831	63.91
p588909	2432	1386	56.99	1272	1122	46.13	1122	46.13
p588910	2139	1402	65.54	1300	1163	54.37	1163	54.37
p588911	2569	1640	63.84	1500	1292	50.29	1292	50.29
p588912	2510	1841	73.35	1782	1653	65.86	1653	65.86
p588913	1640	1120	68.29	1050	893	54.45	893	54.45
p588914	1892	1216	64.27	1131	1054	55.71	1054	55.71
p588915	1474	901	61.13	840	725	49.19	725	49.19
p588916	1445	650	44.98	584	524	36.26	524	36.26
p588917	2470	1282	51.9	1174	984	39.84	984	39.84
p588918	2607	1635	62.72	1561	1468	56.31	1468	56.31
p588919	1662	732	44.04	569	438	26.35	438	26.35
p588920	1638	990	60.44	929	791	48.29	791	48.29
p588921	1594	1055	66.19	980	890	55.83	890	55.83
p588922	2609	1720	65.93	1610	1466	56.19	1466	56.19
p588923	4669	3475	74.43	3384	3047	65.26	3047	65.26
p588924	4135	3024	73.13	2920	2572	62.2	2572	62.2
p588925	3394	2184	64.35	2091	1941	57.19	1941	57.19
p588926	3692	2734	74.05	2618	2452	66.41	2452	66.41

## Sheet: Table S4
Table S4. Table of taxonomic assignments. The table includes sample IDs, mOTU assignments and read counts.
Sample ID	k__Bacteria;p__Chloroflexi;c__Ellin6529;o__;f__;g__;s__	k__Bacteria;p__Actinobacteria;c__Actinobacteria;o__Actinomycetales;f__Streptomycetaceae;g__Streptomyces;s__mirabilis	k__Bacteria;p__Proteobacteria;c__Betaproteobacteria;o__Burkholderiales;f__Oxalobacteraceae;g__Massilia;__	k__Bacteria;p__Proteobacteria;c__Deltaproteobacteria;o__Myxococcales;f__;g__;s__	k__Bacteria;p__Verrucomicrobia;c__[Spartobacteria];o__[Chthoniobacterales];f__[Chthoniobacteraceae];g__Chthoniobacter;s__	k__Bacteria;p__Proteobacteria;c__Betaproteobacteria;o__Burkholderiales;f__Oxalobacteraceae;__;__	k__Bacteria;p__Actinobacteria;c__Thermoleophilia;o__Gaiellales;f__Gaiellaceae;g__;s__	k__Bacteria;p__Actinobacteria;c__Actinobacteria;o__Actinomycetales;f__Geodermatophilaceae;g__Modestobacter;s__	k__Bacteria;p__Actinobacteria;c__Acidimicrobiia;o__Acidimicrobiales;f__;g__;s__	k__Bacteria;p__Proteobacteria;c__Deltaproteobacteria;o__Myxococcales;f__Nannocystaceae;g__Plesiocystis;s__	k__Bacteria;p__Bacteroidetes;c__Cytophagia;o__Cytophagales;f__Cytophagaceae;g__;s__	k__Bacteria;p__Acidobacteria;c__Acidobacteria-6;o__iii1-15;f__;g__;s__	k__Bacteria;p__Proteobacteria;c__Gammaproteobacteria;o__Pasteurellales;f__;g__;s__	k__Bacteria;p__Acidobacteria;c__Acidobacteria-6;__;__;__;__	k__Bacteria;p__Proteobacteria;c__Gammaproteobacteria;o__Xanthomonadales;f__Sinobacteraceae;g__;s__	k__Bacteria;p__Firmicutes;c__Clostridia;o__Clostridiales;f__Peptostreptococcaceae;g__;s__	k__Bacteria;p__Actinobacteria;c__Actinobacteria;o__Actinomycetales;f__Sporichthyaceae;g__;s__	k__Bacteria;p__Planctomycetes;c__Planctomycetia;o__Pirellulales;f__Pirellulaceae;g__;s__	k__Bacteria;p__Actinobacteria;c__Actinobacteria;o__Actinomycetales;f__Nakamurellaceae;g__;s__	k__Bacteria;p__Firmicutes;c__Bacilli;o__Bacillales;f__Staphylococcaceae;g__Staphylococcus;__	k__Bacteria;p__Proteobacteria;c__Betaproteobacteria;o__Burkholderiales;f__Comamonadaceae;g__Rhodoferax;s__	k__Bacteria;p__Actinobacteria;c__Actinobacteria;o__Actinomycetales;f__;g__;s__	k__Bacteria;p__TM6;c__SJA-4;o__;f__;g__;s__	k__Bacteria;p__Proteobacteria;c__Gammaproteobacteria;o__Pseudomonadales;f__Pseudomonadaceae;g__Pseudomonas;s__alcaligenes	k__Bacteria;p__Planctomycetes;c__Planctomycetia;o__Gemmatales;f__Gemmataceae;g__Gemmata;s__	k__Bacteria;p__Acidobacteria;c__iii1-8;o__DS-18;f__;g__;s__	k__Bacteria;p__Actinobacteria;c__Thermoleophilia;o__Solirubrobacterales;f__Patulibacteraceae;g__;s__	k__Bacteria;p__Proteobacteria;c__Alphaproteobacteria;o__Rhizobiales;f__Hyphomicrobiaceae;g__Rhodoplanes;s__	k__Bacteria;p__Actinobacteria;c__Actinobacteria;o__Actinomycetales;f__Nocardioidaceae;g__Kribbella;s__	k__Bacteria;p__Proteobacteria;c__Alphaproteobacteria;o__Rhodobacterales;f__Rhodobacteraceae;g__Rubellimicrobium;s__	k__Bacteria;p__Proteobacteria;c__Gammaproteobacteria;o__Enterobacteriales;f__Enterobacteriaceae;__;__	k__Bacteria;p__Actinobacteria;c__Rubrobacteria;o__Rubrobacterales;f__Rubrobacteraceae;g__Rubrobacter;s__	k__Bacteria;p__Verrucomicrobia;c__[Spartobacteria];o__[Chthoniobacterales];f__[Chthoniobacteraceae];g__DA101;s__	k__Bacteria;p__Proteobacteria;c__Alphaproteobacteria;o__Rhizobiales;f__Rhizobiaceae;g__Agrobacterium;s__	k__Bacteria;p__Gemmatimonadetes;c__Gemm-3;o__;f__;g__;s__	k__Bacteria;p__Bacteroidetes;c__Flavobacteriia;o__Flavobacteriales;f__Flavobacteriaceae;g__Flavobacterium;s__succinicans	k__Bacteria;p__Actinobacteria;__;__;__;__;__	k__Bacteria;p__Proteobacteria;c__Alphaproteobacteria;o__Rhizobiales;f__Brucellaceae;g__Ochrobactrum;s__	k__Bacteria;p__Proteobacteria;c__Gammaproteobacteria;o__Pseudomonadales;f__Pseudomonadaceae;g__Pseudomonas;s__	k__Bacteria;p__Proteobacteria;c__Alphaproteobacteria;o__Rickettsiales;f__Rickettsiaceae;g__;s__	k__Bacteria;p__Planctomycetes;c__Planctomycetia;o__Gemmatales;f__Gemmataceae;g__;s__	k__Bacteria;p__Actinobacteria;c__Actinobacteria;o__Actinomycetales;f__Pseudonocardiaceae;g__;s__	k__Bacteria;p__Cyanobacteria;c__Nostocophycideae;o__Stigonematales;f__Rivulariaceae;g__Calothrix;s__	k__Bacteria;p__Proteobacteria;c__Alphaproteobacteria;o__;f__;g__;s__	k__Bacteria;p__Actinobacteria;c__Thermoleophilia;o__Solirubrobacterales;f__;g__;s__	k__Bacteria;p__Proteobacteria;c__Alphaproteobacteria;o__Rhodospirillales;f__Acetobacteraceae;__;__	k__Bacteria;p__Proteobacteria;c__Alphaproteobacteria;o__Rhizobiales;f__Bradyrhizobiaceae;g__Bosea;s__genosp.	k__Bacteria;p__Actinobacteria;c__Thermoleophilia;o__Gaiellales;f__;g__;s__	k__Bacteria;p__Firmicutes;c__Bacilli;o__Bacillales;f__Paenibacillaceae;g__Paenibacillus;s__
ice1409	0	0	0	29	0	0	0	0	0	0	0	0	0	0	0	0	0	0	0	0	2	0	0	0	21	0	0	0	0	0	65	0	74	0	0	0	0	0	0	0	0	0	0	0	0	0	0	0	0
ice1410	0	0	0	1	0	0	0	0	0	0	0	0	0	0	0	0	0	0	0	0	0	0	0	36	0	0	0	0	0	0	104	0	0	0	0	0	0	0	0	0	0	0	0	0	0	0	0	0	0
ice1411	90	0	0	149	0	0	0	0	0	0	0	0	0	0	0	0	0	0	0	0	0	0	0	0	0	0	0	0	0	0	124	0	0	0	0	0	0	0	0	0	0	0	0	0	0	0	0	0	0
ice1412	27	0	0	0	0	0	14	0	0	0	6	13	0	1	6	0	0	0	0	0	4	0	0	0	0	0	0	11	0	0	19	0	2	1	0	19	0	0	0	0	12	0	1	0	0	0	0	0	0
ice1413	0	0	0	0	23	0	14	0	0	0	0	19	0	0	12	0	0	0	0	0	0	0	0	0	0	0	0	0	0	0	61	0	38	0	0	37	0	0	0	0	12	0	0	0	0	0	0	0	0
ice1414	0	0	0	0	0	0	0	0	0	0	0	18	0	0	22	0	0	0	0	0	0	0	0	0	0	0	0	0	0	0	291	0	0	0	0	0	0	0	0	0	0	0	0	0	18	0	0	0	0
ice1415	0	0	0	0	0	0	0	0	0	0	0	0	0	0	0	0	0	0	1	0	0	0	0	0	0	0	0	43	0	0	145	0	0	0	0	0	0	0	0	0	0	0	0	0	22	0	0	0	0
ice1416	50	0	0	0	0	0	0	0	0	0	0	0	0	0	0	0	0	0	9	16	0	0	0	0	0	0	0	0	0	0	144	0	0	0	0	0	0	0	0	0	0	0	0	0	17	0	0	0	0
ice1417	0	0	0	0	0	0	0	0	0	0	0	0	0	0	0	0	0	0	0	0	0	0	0	0	0	0	0	0	0	0	278	0	0	0	0	0	0	0	0	0	0	0	0	0	0	0	0	0	0
ice1418	0	0	0	41	0	0	0	0	0	0	0	0	0	0	0	0	0	0	52	0	0	0	0	0	0	0	0	0	0	0	238	0	0	0	0	0	0	0	0	0	0	0	0	0	0	0	0	0	0
ice1419	0	0	0	0	0	0	0	0	0	0	0	0	0	0	0	0	0	0	0	0	0	0	0	0	0	0	0	0	0	0	219	0	0	0	0	0	0	0	0	0	0	0	0	0	0	0	0	0	0
ice1420	13	0	0	0	0	0	9	0	0	0	11	4	0	0	12	0	0	0	0	0	31	0	0	0	0	0	0	0	0	0	45	0	0	0	0	17	0	0	0	0	0	0	0	0	0	0	0	0	0
ice1421	0	0	0	0	0	0	0	0	0	0	0	38	0	0	0	0	0	0	0	0	0	0	0	0	0	0	0	78	0	0	131	0	0	0	0	0	0	0	0	0	0	0	0	0	65	0	0	0	0
ice1422	0	0	0	0	0	0	0	0	0	0	0	0	0	0	0	0	0	0	0	0	0	0	0	0	0	0	0	0	0	0	294	0	0	0	0	0	0	0	0	0	0	0	0	0	0	0	0	0	0
ice1423	0	0	0	0	0	0	0	0	0	0	0	16	0	0	0	0	0	0	0	18	0	0	0	0	0	0	0	12	0	0	150	0	0	0	0	6	0	0	0	0	0	0	0	0	0	0	0	0	0
ice1424	0	0	0	0	0	0	0	0	0	0	0	0	0	0	0	0	0	0	0	0	0	0	0	0	0	0	0	0	0	0	89	0	0	0	0	0	0	0	0	0	0	0	0	0	0	0	0	0	40
ice1425	111	0	0	0	0	0	0	0	0	0	0	0	0	0	0	0	0	0	0	0	0	0	0	0	0	0	0	0	0	0	222	0	0	0	0	0	0	0	0	0	0	0	0	0	0	0	0	0	0
ice1426	0	0	0	0	0	0	30	0	0	0	0	16	0	0	0	0	0	0	0	0	0	0	0	0	0	0	0	18	0	0	165	0	0	0	0	0	0	0	0	0	16	0	0	0	0	0	0	0	0
ice1427	0	0	0	0	0	0	0	0	0	0	0	40	0	0	0	0	0	0	0	1	0	0	0	0	0	0	0	43	0	0	195	0	0	0	0	0	0	0	0	0	0	0	0	0	16	0	3	0	0
ice1428	0	0	0	0	0	0	0	0	0	0	0	20	0	0	0	0	0	0	0	0	0	0	0	0	41	0	0	0	0	0	229	0	0	0	0	22	0	0	0	0	0	0	0	0	0	0	0	0	0
ice1429	75	0	0	0	5	0	23	0	0	0	0	22	0	0	0	0	0	0	0	0	0	0	0	0	0	0	0	0	0	0	204	0	0	0	0	0	0	0	0	0	0	0	0	0	0	0	0	0	0
ice1430	0	0	0	0	0	0	0	0	0	0	0	0	0	0	0	0	0	0	0	0	0	0	0	0	0	0	0	0	0	0	356	0	0	0	0	0	0	0	0	0	0	0	0	0	0	0	0	0	0
ice1431	0	0	0	0	0	0	0	0	0	0	0	0	0	0	0	0	0	0	0	0	0	0	0	0	0	0	0	0	0	0	239	0	0	0	0	0	0	0	0	0	0	0	0	0	0	0	0	0	0
ice1432	48	0	0	0	0	0	0	0	0	0	0	0	0	0	0	0	0	12	0	2	0	0	0	0	0	0	0	0	0	0	300	0	0	0	0	0	0	0	0	0	0	0	0	0	0	0	0	0	0
ice1434	0	0	0	0	0	0	0	0	0	0	0	0	0	0	0	0	0	0	0	0	0	0	0	0	0	0	0	0	0	0	231	0	0	0	0	0	0	0	0	0	0	0	0	0	0	0	0	0	0
ice1435	0	0	0	0	0	0	0	0	0	0	0	48	0	0	0	0	0	0	0	0	0	0	0	0	0	0	0	0	0	0	112	0	0	0	0	0	0	0	0	0	0	0	0	0	0	0	0	32	0
ice1436	0	0	0	0	0	0	0	0	0	0	0	47	0	0	0	0	0	0	0	0	0	0	0	0	0	0	0	0	0	0	153	0	0	0	0	0	0	0	0	0	0	0	0	0	0	0	0	0	0
ice1437	0	57	0	0	0	0	0	0	0	0	0	0	0	0	0	0	0	0	0	0	0	0	0	0	0	0	0	0	0	0	186	0	0	0	0	0	0	0	0	0	0	0	0	0	0	0	0	0	0
ice1438	0	0	0	0	0	0	0	0	0	0	0	0	0	0	0	0	0	0	0	0	0	0	0	0	0	0	0	0	0	0	235	0	0	0	0	0	0	0	0	0	71	0	0	0	0	0	0	0	0
ice1439	0	0	0	0	0	0	0	0	0	0	0	0	0	0	0	0	0	0	0	0	0	0	0	0	0	0	0	106	0	0	304	0	0	0	0	0	0	0	0	0	0	0	0	0	0	0	0	0	0
p588898	11	0	0	22	0	0	0	5	7	0	0	5	0	0	0	0	0	14	0	0	0	0	6	0	0	0	5	12	0	4	21	0	22	0	0	0	0	0	0	0	0	0	0	0	3	0	0	0	0
p588899	8	0	0	11	0	0	3	0	0	0	0	58	0	0	0	0	0	0	0	0	0	10	0	0	0	0	0	22	0	0	25	0	6	0	0	0	0	0	0	0	0	0	0	0	0	0	0	0	0
p588900	0	0	0	0	0	0	3	0	0	9	0	32	0	0	0	0	0	0	7	0	0	0	0	0	0	0	0	0	0	14	30	0	7	0	0	0	0	0	0	11	0	0	0	0	5	0	0	7	0
p588902	14	0	0	11	0	0	29	0	9	0	0	5	0	0	6	0	0	0	0	0	0	0	0	0	0	0	0	0	0	0	43	1	16	0	0	0	0	0	0	0	15	0	0	0	0	0	0	0	0
p588903	0	0	0	20	0	0	0	0	3	0	0	8	0	0	11	4	0	0	0	0	0	0	0	0	0	0	0	13	0	0	16	5	21	14	0	0	0	0	8	0	0	0	0	0	4	0	0	0	0
p588906	38	0	0	11	0	0	3	0	0	0	0	30	19	0	0	0	0	0	3	0	0	7	0	0	5	0	0	10	0	7	20	0	0	0	0	0	0	0	0	0	10	0	0	0	0	0	0	0	0
p588907	0	0	0	0	0	0	5	0	3	0	0	0	0	0	0	0	0	0	0	0	0	0	0	0	0	0	0	0	0	0	42	6	66	0	0	0	0	0	0	0	0	0	0	0	0	0	0	0	0
p588908	7	10	0	0	0	0	17	6	3	0	0	6	0	0	0	0	0	23	0	0	0	0	0	0	18	0	0	0	0	1	40	3	0	0	0	0	0	0	0	0	8	0	0	0	16	0	11	0	0
p588909	0	0	0	0	0	0	5	0	8	0	15	2	19	0	8	0	0	33	16	0	0	0	0	0	0	0	0	29	0	2	27	0	2	0	0	0	0	0	0	0	6	0	0	0	3	0	0	0	0
p588910	0	0	0	0	0	0	0	0	0	0	0	37	0	0	0	0	0	0	13	8	0	14	7	0	6	17	0	0	0	0	25	0	12	0	2	0	0	0	0	0	0	0	0	0	3	0	0	0	0
p588911	6	0	0	0	0	0	16	0	5	0	7	19	0	0	0	0	3	0	0	0	0	4	0	0	15	0	0	0	3	4	14	2	9	0	0	0	0	0	0	0	0	0	0	0	31	0	0	0	0
p588912	0	0	0	0	0	0	17	0	4	0	0	34	0	0	8	0	3	0	0	0	0	0	0	0	6	0	2	0	0	4	23	3	16	0	1	0	0	0	0	0	13	0	0	0	0	0	21	0	0
p588913	20	0	0	0	0	0	0	0	10	0	0	3	0	0	0	0	0	0	0	0	0	0	0	0	0	0	0	0	0	0	21	8	0	0	0	0	0	0	0	0	0	0	0	0	0	0	0	0	0
p588914	21	0	0	11	0	0	0	0	0	0	0	38	0	0	0	0	0	0	0	0	0	0	0	0	0	0	0	10	0	0	20	0	18	0	0	7	0	9	0	0	0	0	0	0	0	0	0	0	0
p588915	0	0	0	23	0	0	23	0	31	0	0	48	0	0	0	0	0	51	0	0	0	0	0	0	0	0	0	0	0	0	42	0	0	0	0	0	0	0	0	0	0	0	0	0	0	0	0	0	0
p588916	11	0	0	0	0	0	0	0	0	0	0	11	0	0	0	0	0	0	0	0	0	0	0	0	12	0	0	12	0	0	37	0	32	0	0	0	0	0	0	0	0	0	0	0	25	0	0	0	0
p588917	11	0	0	3	0	0	18	0	0	0	0	31	0	0	0	0	0	0	0	0	0	0	0	0	7	0	0	15	0	0	11	0	3	0	0	0	0	0	0	0	0	0	0	0	0	0	0	0	0
p588918	0	0	0	0	0	0	0	0	0	0	0	27	0	0	0	0	0	11	0	0	0	0	0	0	0	0	0	0	0	0	62	5	0	0	0	0	0	0	0	0	0	0	0	0	0	0	0	0	0
p588920	0	0	0	0	0	0	0	0	0	0	0	0	0	0	0	0	0	0	0	0	0	0	0	0	0	0	1	5	0	0	45	0	0	7	0	0	0	0	0	0	9	9	0	0	0	4	0	0	0
p588921	9	0	9	0	0	0	15	0	12	0	0	20	0	0	0	0	0	12	0	13	0	0	0	0	0	0	0	12	0	0	67	0	14	0	0	0	0	0	0	0	0	0	0	0	0	0	0	0	0
p588922	15	0	0	2	0	0	23	0	19	0	0	13	0	0	0	0	0	0	0	0	0	0	0	0	0	0	0	27	0	0	21	6	0	0	0	0	0	0	0	0	5	0	0	0	12	0	0	16	0
p588923	5	0	0	16	0	0	14	0	11	0	0	9	0	0	0	0	0	1	0	0	0	0	0	0	0	2	0	31	11	1	26	10	14	0	0	0	1	0	14	0	5	0	0	9	0	0	0	0	0
p588924	0	0	0	1	0	0	4	0	0	0	0	35	0	0	3	0	0	0	0	3	0	0	0	0	0	0	12	18	0	10	36	0	5	0	1	0	0	0	0	0	0	10	0	9	3	9	9	0	0
p588925	0	0	0	0	0	2	1	0	0	0	0	2	0	0	0	0	0	2	0	0	0	0	0	0	4	0	0	1	0	2	45	7	0	0	0	0	0	0	14	0	17	0	0	0	5	0	0	0	3
p588926	6	0	0	11	0	0	24	0	4	0	8	7	0	0	8	0	0	0	1	0	0	0	0	0	6	8	0	0	0	0	33	10	5	0	0	0	0	0	0	0	19	0	0	0	7	0	0	7	0
[truncated: 357 more columns]

## Sheet: Table S5
Table S5. PERMANOVA tests based on Bray-Curtis dissimilarity pairwise distances across host taxonomy and sampling dates for the combined and separate datasets. 999 permutations were used for the tests. Significant p-values and q-values (<0.05) are shown in bold. Hydropsyche sp. = collector filterer, Oecetis sp. = predator, Tinodes sp. = scraper, Hesperophylax sp. = shredder.
Group 1	Group 2	Sample size	pseudo-F	p-value	q-value
Combined sampling dates
Comparisons across genera
Hesperophylax sp.	Hydropsyche sp.	32	1.25552	0.118	0.1416
Hesperophylax sp.	Oecetis sp.	24	0.869473	0.548	0.548
Hesperophylax sp.	Tinodes sp.	23	3.23038	0.001	0.003
Hydropsyche sp.	Oecetis sp.	32	1.91546	0.025	0.0375
Hydropsyche sp.	Tinodes sp.	31	1.77407	0.007	0.014
Oecetis sp.	Tinodes sp.	23	4.52911	0.001	0.003
Body part sampled of host
Whole body	gut	55	0.855311	0.623	0.623
Separate sampling dates
Comparisons across genera
2022-09-01
Hesperophylax sp.	Hydropsyche sp.	20	1.29393	0.115	0.186
Hesperophylax sp.	Oecetis sp.	18	0.828367	0.785	0.785
Hydropsyche sp.	Oecetis sp.	22	1.25719	0.124	0.186
2023-02-01
Hesperophylax sp.	Hydropsyche sp.	12	1.07116	0.197	0.574
Hesperophylax sp.	Oecetis sp.	6	0.906962	0.848	0.848
Hesperophylax sp.	Tinodes sp.	15	1.04915	0.258	0.574
Hydropsyche sp.	Oecetis sp.	10	1.05873	0.287	0.574
Hydropsyche sp.	Tinodes sp.	19	0.969528	0.604	0.7248
Oecetis sp.	Tinodes sp.	13	1.01193	0.428	0.642
Sampling date
2023-02-01	2022-09-01	55	11.7565	0.001	0.001
